# Supplementary material for: Factors Affecting the Population of Excited Charge Transfer States in Adenine/Guanine Dinucleotides: A Joint Computational and Transient Absorption Study
Source: Biomolecules. 2024 Dec 3;14(12):1548. doi: 10.3390/biom14121548 (PMC11673769; doi:10.3390/biom14121548)
Supplement: Supplementary file 1 [file biomolecules-14-01548-s001.zip]

Archive with 1 entries (1 files):
- biomolecules-3281336-supplementary.pdf
